# Supplementary material for: Influence of the Drying Process on the Volatile Profile of Different Capsicum Species
Source: Plants (Basel). 2024 Apr 18;13(8):1131. doi: 10.3390/plants13081131 (PMC11053451; doi:10.3390/plants13081131)
Supplement: Supplementary file 1 [file plants-13-01131-s001.zip]

Archive with 1 entries (1 files):
- plants-2935628-supplementary.xlsx
