# Supplementary material for: Influence of the Drying Process on the Volatile Profile of Different Capsicum Species
Source: Plants (Basel). 2024 Apr 18;13(8):1131. doi: 10.3390/plants13081131 (PMC11053451; doi:10.3390/plants13081131)
Supplement: Supplementary file 1 [file plants-13-01131-s001.zip › plants-2935628-supplementary.xlsx]

## Sheet: average emission data fresh-dry
Number of Signals	Matrices				Fresh																			Dry
	Specie				Chacoense	Annuum							Baccatum			Chinense								Chacoense	Annuum							Baccatum			Chinense
	Variety				Chacoense	Bell pepper	Little nubian	Jalapeno	Orange Hornamental	Red Hornamental	Sweet Chocolate	Thai Hot	Brasileiro	Campana	Hot lemon	Monkeys nipple	Chupetinho	fatalii	Habanero Chocolate	Habanaero Orange	Habanero Red	Habanero Red Caribbean	Habanero Yellow	Chacoense	Bell pepper	Little nubian	Jalapeno	Orange Hornamental	Red Hornamental	Sweet Chocolate	Thai Hot	Brasileiro	Campana	Hot lemon	Monkeys nipple	Chupetinho	fatalii	Habanero Chocolate	Habanaero Orange	Habanero Red	Habanero Red Caribbean	Habanero Yellow
	M/Z	Chemical Formula	Tentative Identification	References	1	2	3	4	5	6	7	8	9	10	11	12	13	14	15	16	17	18	19	1	2	3	4	5	6	7	8	9	10	11	12	13	14	15	16	17	18	19
1	27.022	C2H3+	Acetylene	[4]	2748.65	25.4037	409.93	174.954	193.521	105.292	50.3583	215.446	378.574	497.145	656.16	389.575	1293.78	4708.06	3088.2	1925.24	1409.79	1063.82	2669.2	32.2056	66.8214	140.387	31.0977	97.2405	49.5191	278.675	296.01	107.731	19.6993	36.82	82.2275	115.752	253.374	516.096	255.482	304.479	151.007	145.664
2	30.038	C3H6+	Ethylene isotope	[4]	9.16725	1.03604	3.83758	3.13145	5.89813	4.74337	2.82475	5.86557	11.1953	11.4598	7.89875	5.33916	19.2467	29.8099	20.6	32.9906	17.7042	34.4731	41.7272	0	0	0	0	0	0	0	0	0	0	0	0	0	0	0	0	0	0	0
3	31.018	CH3O+	Formaldehyde	[4]	511.44	63.6625	296.1	127.125	292.325	236.724	97.8623	444.915	405.2	366.409	263.225	261.7	565.125	357.037	329.9	451.913	186.125	238.4	342.25	40.707	110.286	60.4125	70.8981	64.8	17.2387	543.303	266.575	136.037	68.8558	97.85	19.675	117.391	87.2964	186.349	272.007	184.854	1133.14	177.35
4	33.033	CH5O+	Methanol	[4]	7937.65	18.6462	62.9925	306.223	99.5375	63.8129	84.4464	76.4878	53.554	62.5212	49.205	465.25	53.5775	74.2391	88.35	48.275	74.425	104.438	135.958	154.907	292.15	40.5425	84.7619	101.5	31.8925	402.113	27.9	128.83	6.21022	6.92	66.3125	52.688	124.627	41.2125	22.4647	273.741	85.3157	2646.74
5	41.038	C3H5+	Alkyl fragment (alcohols and esters)	[4]	521.127	102.144	888.148	188.631	300.636	280.961	101.261	425.846	587.993	807.073	763.965	675.692	5062.06	2209.29	2144.66	1764.63	837.575	1236.27	1751.1	225.722	63.6643	1301.27	94.4416	98.17	59.6121	518.954	108.002	146.785	71.6723	61.295	23.8325	68.8098	229.146	71.0232	1018.02	188.527	352.944	168.291
6	43.018	C2H3O+	Alkyl fragment	[4]	266.033	74.73	499.362	87.9573	215.385	120.762	2036.98	219.013	164.8	279.487	465.59	242.2	910.428	1972.41	886.5	1245.06	499.375	629.114	1129.83	391.303	924.286	203.071	27.364	340.5	126.822	263.375	44.18	199.675	59.281	71.1	83.8275	288.103	631.197	203.791	161.292	190.652	62.9425	182.57
7	43.054	C3H7+	Alkyl fragment (alcohols)	[4]	43.5313	22.3615	4023.95	30.3375	74.9938	96.8773	46.2667	79.9316	543.137	1197.19	1503.94	3353.09	8118.84	8785.9	5540.24	8556.99	5341.14	9219.38	14781.8	73.8378	59.3429	46.4554	12.8538	56.08	11.9192	164.108	36.256	79.6655	444.825	66.4925	15.807	32.3861	386.924	12.5413	1375.76	498.501	20.845	193.383
8	45.033	C2H5O+	Acetaldehyde	[4]	7007.92	122.481	465.61	448.075	205.239	407.422	199.163	216.535	293.22	579.558	1362.89	477.35	310.243	416.048	346.8	672.2	357.1	694.576	761.028	90.2232	273.071	189.892	177.361	243.7	96.7177	829.035	87.36	93.5787	163.113	49.464	40.7675	63.3869	271.417	144.941	1560.05	134.491	57.8203	354.954
9	46.994	CH3S+	Sulfurate fragments	[4]	0	0	0	0	0	0	0	0	0	0	0	0	0	0	0	0	0	0	0	1.43078	358.892	0	44.7328	36.5535	7.91918	15.4955	34.2898	8.83812	26.2182	1.26977	47.1928	1.93423	3.50293	23.2303	16.2155	7.879	29.6965	17.8995
10	47.013	CH3O2+	Formic Acid/Formates	[4]	110.786	17.1988	93.9358	54.4853	64.75	135.25	169.875	15.0137	10.5575	221	146.715	10.3185	314.125	79.375	320	82.0062	164.75	39.9288	282.25	5.99523	59.1175	26.126	24.8345	26.5203	5.82534	13.194	26.3298	29.8345	33.4661	37.4661	15.4408	0.812642	9.44651	31.3795	11.2987	24.771	37.4661	25.3995
11	47.049	C2H7O+	12	[12]	8.68988	1.50869	2.04587	0.777789	3.34562	4.03737	1.13576	1.12493	1.37248	1.40405	1.59575	1.36462	2.10613	4.85039	66.246	3.79438	29.3907	4.777	5.06838	0	0	0	0	0	0	0	0	0	0	0	0	0	0	0	0	0	0	0
12	48.003	CH4S+	S compound fragments	[4]	0	0	0	0	0	0	0	0	0	0	0	0	0	0	0	0	0	0	0	11.9003	674.237	9.80819	72.753	44.194	27.5881	16.8698	31.7467	13.412	14.9661	3.499	61.723	1.49268	13.1504	62.3158	13.1707	6.93624	4.88236	86.5139
13	49.011	CH5S+	S compound (Methanethiol)	[5]	0	0	0	0	0	0	0	0	0	0	0	0	1.88387	0	0.578	0	0	0	0	0	16.0621	0	20.2469	6.159	1.35448	1.80807	2.14107	0.2945	0	0	1.80177	0	0.714683	0.75175	0	0.612505	0	5.94599
14	51.028	C4H3+	n.a.	[4]	0	0	0	0	0	0	0	0	0	0	0	0	0	0.709925	0.7222	0	0	0	0	0	0	0	0	0	0	6.14588	0	0	0	0	0	0	0	0	0	0	0	0
15	53.039	C4H5+	n.a.	[4]	15.6581	4.969	30.9164	38.7836	17.2052	5.60193	0.992142	20.1086	21.2613	35.4349	171.541	18.5128	33.978	21.6231	36.899	19.6559	17.2188	18.9135	21.0662	0	0.84525	0.84525	0.963656	0.84525	0.67737	50.6821	0.84525	2.46563	2.19924	0.923851	0.801775	1.23504	1.60045	0	0	1.09525	0	3.03794
16	55.018	C3H3O+	n.a.	[4]	5.81734	15.1807	45.7236	39.0351	23.3034	8.8964	1.33493	16.3954	55.8227	63.979	165.853	27.0288	48.8968	47.5217	260.02	31.5794	133.213	32.4416	14.2144	1.41075	0.84525	0.84525	0	0.84525	1.49178	1.49178	0.84525	0	0.986689	0	0	0.945164	0.84525	0.778635	0.898385	0.84525	0	0.84525
17	55.054	C4H7+	C4 aldehyde fragment (butanal)	[4]	79.8692	72.4375	535.465	647.841	492.078	177.612	70.832	752.789	1213.63	1263.01	3070.64	312.268	1071.61	562.422	664.06	1002.7	277.157	650.206	319.999	12.8965	38.1757	36.0662	26.3128	39.43	14.4851	231.854	12.8935	17.6977	22.2456	11.475	16.4738	27.1745	67.3305	37.535	17.312	34.2067	15.9153	213.891
18	57.033	C3H4O+	C3 aldehyde and ketone fragments	[4]	911.579	990.953	1923.63	8720.73	1775.15	547.804	59.801	2347.8	1602.13	1911.08	2026.54	1147.66	2532.7	406.607	3499.24	522.103	255.027	467.28	505.437	10.0481	9.67286	4.9695	1.76569	10.032	2.68852	17.9816	1.4175	6.24338	2.61717	5.439	0.764	8.97129	26.2738	8.80527	19.6461	16.3349	10.8966	17.8115
19	57.069	C4H9+	Alcohol fragments (1-butanol, 1-pentanol, 1-hexanol, 2-methyl-1-propanol, pentanol, 1-heptanol, octanol, nonanol)	[4]	16.726	9.88262	312.528	139.016	36.9089	58.1954	15.0291	84.4848	126.472	142.689	1005.16	55.4775	1486.09	1187.01	2678.44	1552.24	413.491	1276.12	905.792	5.69346	0	11.2587	2.83234	13.456	3.53064	16.3251	2.864	10.3019	7.83301	18.247	8.67675	3.50976	90.1377	8.2316	11.3373	52.6724	5.62433	21.8448
20	59.049	C3H7O+	Propanal, acetone	[9]	43.5594	58.7675	191.067	81.4721	32.9625	141.583	62.0744	45.0434	46.2612	1162.18	1745.83	229.425	195.415	288.155	185.44	142.006	172.97	286.74	345.125	46.0672	80.6214	17.3269	14.4427	31.71	11.645	25.8368	16.3175	30.9775	31.7253	28.81	18.1525	49.8081	190.167	78.7096	98.0501	259.805	16.7362	77.4253
21	61.011	C2H5S+	S compound (Thioacetaldehyde)	n.a.	0	0	0	0	0	0	0	0	0	0	0	0	0	0	0	0	0	0	0	4.4425	36.5818	11.1299	29.4753	33.0823	24.8647	24.816	23.5532	13.5556	3.47985	1.6029	47.7925	1.34724	11.0441	34.2174	21.915	8.90687	9.05723	24.708
22	61.028	C2H5O2+	Acetates	[9]	24.0024	15.7243	50.9102	14.5933	19.7837	16.1857	146.736	12.9019	52.1138	56.8428	52.2415	34.515	900.731	833.196	363.52	454.562	271.345	177.49	357.308	55.9783	381.057	95.1164	19.1876	75.66	35.8614	77.4663	24.475	47.63	12.9637	14.985	25.935	59.0541	281.201	82.2243	78.2284	330.743	67.877	25.8024
23	63.027	C2H7S+	Dimethylsulfide	[5]	0	0	7.60425	0	0	0	0	0	0	0.207825	0	0	0	0	0	0	0	0	15.885	15.3034	858.887	22.705	171.427	78.8456	77.8795	38.6511	51.6792	12.653	9.41194	0.6675	75.406	3.42327	51.0101	33.3252	15.19	12.7553	9.38344	231.621
24	65.038	C5H5+	Alkyl fragment/terpene fragment	[4]	1.01373	0	2.44029	3.14632	1.42788	1.15343	0	1.34896	1.34994	2.65346	1.00455	4.37467	4.7037	3.42835	2.613	1.97169	2.92825	1.60066	1.39625	0.753125	20.8136	0	3.64087	3.601	4.40151	1.56709	1.04355	0.597888	0	0	6.09553	0	0.702104	1.01553	0.636098	0.55	0	6.86849
25	67.054	C5H7+	Terpene fragment	[4]	2.03726	1.96394	10.7185	4.91205	2.44065	4.60673	0.824028	7.56096	4.58573	11.1748	9.23605	8.85325	37.1007	20.7086	19.473	17.7375	7.33875	19.6539	12.5832	27.7362	1.95286	1.02575	1.06894	2.17535	1.82807	2.02188	0	0.7224	1.40357	1.5095	1.33888	0.609496	10.269	2.30925	1.57617	2.79092	0.726823	4.77217
26	69.033	C4H5O+	Furan	[4]	3.06607	1.83225	5.55888	2.86324	1.68962	2.15025	0	1.74072	1.5415	4.36326	3.29125	2.857	24.2002	14.5607	10.754	11.2204	4.743	18.2583	7.2222	0	4.82929	0	0	2.4685	1.54037	1.16735	0	0	0	0	0	1.55674	25.868	1.1186	0	2.4655	0	52.7371
27	69.069	C5H9+	Isoprene/alkyl fragment (e.g., 2-methylbutanal, 1-octen-3-ol)	[4]	15.7589	16.3997	27.8549	14.4764	12.2011	20.6307	8.22257	20.1458	16.6713	31.8184	57.8385	21.2082	315.298	272.626	89.177	87.6444	28.591	100.112	52.6223	8.52629	4.73929	6.50569	3.58451	6.41	3.6178	24.6978	2.89725	6.44375	5.96211	5.327	4.76325	4.46488	30.2614	10.3486	9.03213	14.5176	6.72506	36.9276
28	71.049	C4H7O+	2-Butenal	[4]	3.00785	1.04613	34.5016	5.20522	3.09744	2.67043	0.669204	4.49847	6.97881	13.922	77.097	6.04725	26.3693	34.6544	23.685	48.8225	23.8829	208.92	28.8852	21.4211	6.1	0.69475	0	5.03	1.22442	2.16918	0	1.2418	0	0	0	4.6304	26.2434	4.45401	4.22957	14.5709	1.01975	2.55644
29	71.086	C5H11+	Alcohol (3-methyl-1-butanol, pentanol, iso-pentanol, 2-ethyl-1-hexanol, octanol, nonanol)	[48]	2.21591	0.17865	22.0308	5.43061	1.50181	5.74634	0	2.41139	82.7725	24.8575	372.134	28.6061	101.427	178.183	140.399	121.086	28.3743	210.772	114.382	0	0	1.64443	0	0	0	0	0	1.14499	9.06626	0	5.9203	0	14.0498	7.56745	1.556	12.4611	2.23406	0
30	73.028	C4H9O+	Alkyl fragment	[4]	1.4688	3.72237	43.4789	1.08498	3.16638	1.94736	1.23746	1.5121	1.10813	1.37436	4.7075	1.1125	279.182	1.85053	2.185	1.41025	3.4945	1.63738	1.177	0	1.0325	1.057	0	1.1705	0.607886	5.61755	0	0	0	0	0	0.796983	3.95727	0	0	0	0	0
31	73.065	C3H5O2+	Isobutanal/butanone/butanal	[9]	1.399	2.76037	2.3725	0.701349	1.24746	2.12654	0.722021	1.86112	1.63891	3.63026	13.0667	2.22033	10.7723	10.6872	10.079	6.51937	6.901	19.7624	9.20554	2.63149	66.1707	3.84056	5.83916	83.733	0.816274	82.3306	4.8325	10.0246	6.66742	1.766	12.6726	9.14834	17.1958	6.84063	4.65656	10.6487	4.17907	53.3409
32	75.044	C3H7O2+	Butanol/methyl acetate/propanoates	[4]	3.96808	2.61275	1.32988	2.75805	1.07851	1.68854	1.48717	1.18255	1.28157	1.45525	6.32475	4.41175	1.33245	5.17025	4.498	3.365	2.8725	3.44081	2.58881	0	1.22357	0	0	0.7705	0	1.71821	0	1.09744	0	9.5765	0	0	1.22228	0	0	0.794373	0	1.03794
33	77.038	C6H5+	Alkyl fragment	[4]	1.73383	2.57313	2.04775	5.6013	4.45688	1.87934	1.71906	2.26567	1.33313	1.91551	1.82675	1.87875	3.267	10.0086	5.376	1.81879	3.08645	7.18138	4.6561	12.064	0.81225	0.81225	0	0.81225	0.605911	1.46703	0.81225	4.37075	0	0	4.85675	1.36453	1.6966	1.18001	1.24238	0.81225	0.638178	7.18877
34	79.054	C6H7+	Benzene/alkyl and terpene fragment	[4]	9.03682	5.13928	25.4118	42.7644	17.8944	13.1308	1.06508	40.5223	12.7401	26.0087	13.2241	21.1	33.0982	19.8157	46.325	15.1756	11.6632	26.5855	17.1554	22.7571	1.74071	4.30431	0	1.4628	0.902341	1.43453	1.682	2.62756	1.34915	2.24	9.15018	1.13383	3.79333	2.22695	1.66448	2.82142	1.31609	4.89196
35	81.068	C6H9+	Terpene fragment/aldehyde fragment (trans-2-hexenal)	[34]	129.79	19.8059	121.005	491.074	147.95	60.1991	6.02327	86.219	146.393	136.88	629.674	188.023	331.152	434.758	546.924	59.0254	196.804	158.993	81.8046	0	0	0	0	0	0	0	0	0	0	0	0	0	0	0	0	0	0	0
36	83.049	C5H7O2+	2-Methylfuran	[12]	5.16791	1.87673	10.9861	23.0067	9.26188	2.20236	0.665236	7.58971	8.34537	103.524	21.5295	9.066	16.8733	9.33459	8.539	15.6051	5.7365	15.66	9.31414	0	2.15357	0	0	0.6809	0	2.13969	0	0	0	4.55925	0	0	3.91789	0	0.627286	1.35626	0	0.864306
37	83.086	C6H11+	C6 compounds/Hexenol fragment	[4]	6.13791	1.44283	24.4592	17.1737	17.8095	4.94037	1.57018	25.3166	24.4277	345.391	123.534	13.7757	219.575	82.2407	48.641	79.7287	16.7216	186.508	27.2997	18.2201	0	1.19365	0	0	0	0	0	1.24521	0	1.533	6.78615	0	12.4522	2.71165	30.8723	2.79744	1.27114	1.65919
38	85.065	C5H9O+	Methyl-butenal/1-penten-3-one	[10]	6.28319	1.46211	11.9128	19.6117	1.8485	2.98469	0	9.62241	11.3331	172.347	113.247	14.532	136.663	401.277	186.968	192.408	147.587	610.259	274.917	0	0	0	0	0	0	8.06242	0	0	0	0	0	0	9.55994	21.9307	8.53425	4.11367	2.91693	1.3775
39	85.101	C6H13+	Alcohol (1-hexanol/nonanol)	[9]	2.82862	0	222.678	49.3289	0.873675	7.90108	0	14.6533	25.1664	315.721	305.724	738.302	2127.47	2438.07	1798.95	1751.79	958.945	1296.82	1848.45	0	0	0	0	0	0	0	0	1.79179	0	4.47585	1.49737	0	16.3164	49.8123	11.3174	21.5237	7.97485	0
40	87.045	C4H7O2+	2,3-butanedione/diacetyl	[9]	3.99367	1.26065	4.76395	1.47301	2.15421	1.87466	6.38211	1.35459	2.55762	5.29249	8.43483	8.29075	123.355	76.1379	244.314	52.0331	132.795	67.6501	33.4122	23.1126	5.56571	1.93626	0	3.117	1.34938	0	0	1.6713	0	0	0	4.73427	5.15711	2.46652	1.67759	9.59205	1.63347	0
41	87.08	C5H11O+	2,3-Methylbutanal/3-pentanone	[12]	1.06885	0	0	0	0	0	0	0.882176	0.570206	1.63968	3.25303	0	1.67373	5.21819	17.4936	1.42375	9.19205	1.80568	0	0	0	0	0	0	0	8.90105	0	0	0	0	0	0	0	0	0	0	0	5.3584
42	89.059	C4H9O2+	Ethyl acetate	[8]	0.746264	0.872848	156.858	7.87796	1.58492	12.2629	0	3.74127	72.5706	45.479	0	2.08162	260.13	625.119	811.185	261.158	160.433	90.355	74.0743	1.02008	0	0	0	0	0	0	0	2.20752	0	4.521	0	1.26349	11.0954	4.19123	5.13415	13.0527	1.1883	1.88557
43	91.075	C4H11O2+	2,3-Butanediol/monoterpene ketone fragment	[9]	0.949167	0.592403	1.41782	1.59029	1.0603	0.678934	0.433167	0.646284	0.909344	0.866792	15.1019	1.16065	1.32563	1.73387	4.9132	4.36563	2.7685	3.43066	2.61168	8.83275	0.864643	0.792	1.0643	1.2403	0.650838	61.9307	0.9668	0.885212	0	0	0	0.927956	0.69744	1.15912	1.21349	0.90818	0	0.639864
44	93.069	C7H9+	Toluene/terpene fragments (e.g., cymene, limonene)	[12]	0.714597	0	1.86119	0.993767	0.985829	0	0.827103	0	3.69814	1.51902	2.7918	2.3685	1.66684	13.5193	8.2335	3.51619	5.36287	3.76039	4.0169	0	0	0	0	0	0	0.895685	0	0.668137	0	0	0	0	0.889162	0	0	0	0	0.610376
45	94.998	C2H7S2+	S compound (Dimethyl disulfide)	[5]	0	0	0	0	0	0	0	0	0	0	0	0	0	0	0	0	0	0	0	0	0.886	0.886	11.2138	1.866	1.36123	6.30289	0.886	0	0	0	7.01909	0	2.136	2.20673	1.968	0.886	0.915119	2.12135
46	95.049	C6H7O+	Phenol	[9]	0	0	0	0	0	0	0	0	0	1.42416	3.24145	0	5.74585	0	9.8528	0.79575	4.09173	1.37875	0	0	0	0	0	0	0	0	0	0.63525	0	0	0	0	0	0	0	0	0	0
47	95.086	C7H11+	1-Methyl-1,4-cyclohexadiene/terpene fragments	[48]	6.55645	0.60825	9.33875	5.05362	0.661875	1.98144	1.15981	1.03184	7.57125	17.4648	14.2276	10.933	124.829	41.7853	10.751	21.3676	3.1759	28.3322	4.42039	1.51623	0.941429	4.39009	0	1.435	0	0	0	0.868925	0.982183	0	0	0	5.24641	1.27336	1.97368	1.39495	1.1635	0
48	97.028	C5H5O2+	Furfural	[15]	0	0	0	0	0	0	0	0	12.9243	0	0	0	0	0	0	26.3912	0	0	0	0	0	0	0	0	0.751417	8.91125	0	0.304775	0	0	0	0	0	0.889162	0	0	0	1.04549
49	97.064	C6H9O+	2-Ethylfuran	[12]	2.62307	1.2305	6.502	4.97288	2.4575	1.11725	0	2.50543	6.13619	8.069	22.4849	15.9785	10.7767	10.0543	23.2865	12.0828	4.17932	2.14473	9.58517	0	0	0	0	0	0	0	0	0	0	1.5783	0	0	4.49784	0	0	3.00631	0.745	0
50	97.101	C7H13+	Toluol/terpene fragment/alkyl fragments	[12]	0	0	0.945257	0.862609	0	0	0	0	1.86725	0	2.98785	2.43249	9.67273	4.77195	6.798	8.43384	4.43275	2.15328	1.41015	0	0	0	0	0	0	0	0	0	0	0	0	0	0	0	0	0	0	0
51	99.044	C5H7O2+	Furfuryl alcohol/Fragments	n.a.	0	0	0.845531	0	0	0	0	0	2.9332	0	0	0	0	0.785919	5.4253	1.28425	2.60108	3.50925	1.63102	0	0	0	0	0	0	0	0	0	0	0	0	0	0	0	0	0	0	0
52	99.08	C6H11O+	cis-3-Hexenal/(E)-2-hexenal	[12]	13.0666	12.6512	6.70674	32.6092	11.0822	8.10616	1.30757	6.69458	10.5919	7.4134	38.1172	8.16638	6.14243	17.6596	5.1567	6.49225	9.75085	19.5732	5.80245	0	0	0	0	0	0	0	0	0	0	0	0	0	0	0	0	0	0	0
53	101.06	C5H9O2+	2-Methylbutanoates	[49]	1.16527	0.640831	2.38937	1.07982	0.74145	1.26098	0	1.26491	4.22987	2.30579	65.9682	9.839	2.87425	14.7393	27.671	7.47063	16.6895	6.23525	11.1712	0	0	0	0	0	0	0	0	0	0	0	0	0	0	0	0	0	0	0
54	103.075	C5H11O2+	Ethyl 3-methylbutanoate/3-methylbutanoic acid	[50]	5.16441	1.0082	130.229	46.4849	12.173	8.14493	0	19.1532	487.556	141.113	676.828	505.557	8817.85	9682.98	8124.13	7760.49	6407.42	9676.33	5149.76	0.59345	0	0	0	0.65565	0.7385	0	2.07675	10.1045	0.67422	3.91725	0.773625	0	276.936	196.457	65.3025	138.922	25.974	23.7096
55	105.069	C8H9+	Styrol	[12]	0.768754	0.64077	1.90949	0.824621	1.36361	0	0	0	3.64825	1.06377	3.99923	1.29875	24.8998	10.2814	68.9941	16.1353	34.9761	30.9529	10.583	0	0	0	0	0	0	5.75245	0	0	0	0	0	0	1.05713	1.78223	0.752133	1.03966	0.91771	0.787675
56	107.085	C8H11+	p-Xylene	[48]	2.72703	0	1.29965	0.7808	0	0	0	0	2.96384	1.06468	0	1.13884	5.6365	11.4721	31.338	4.39013	6.06765	15.5859	3.43477	0	0	0	0	0	0	11.4979	0	0	0	0	0	0	0.844664	0	0	0.790333	0	0.856817
57	109.101	C8H13+	Terpenes fragments	[4]	1.20989	0	1.68708	0.81965	0	0.977894	0	0	5.92175	4.46283	0.891572	14.8891	24.6562	14.1787	44.0915	14.4196	9.63872	33.0774	5.63981	0	0	0	0	0	0	0	0	0	0	0	0	0	1.38582	1.09553	1.07209	0.844664	0.714311	1.49735
58	111.038	C3H11O2S+	S compound	n.a.	0	0	0	0	0	0	0	0	0	0	0	0	0	0	0	0	0	0	0	0	0	0	0	0	0	2.79673	0	0	0	0	0	0.598196	0	1.43633	0	0	0	1.18485
59	111.08	C7H11O+	(E)-2-Heptenal	[51]	0	0	0	0	0	0	0	0	0	0	1.58345	0	0	1.28798	1.3744	1.14231	0	4.07702	0	0	0	0	0	0	0	0	0	0	0	0	0	0	0	0	0	0	0	0
60	111.116	C8H15+	Monoterpenes and oxygenated terpenes	[4]	0	0	0	0	0	0	0	0	1.23891	0	0	1.26014	6.85252	6.82561	11.1296	3.40906	3.4064	11.1991	0.878423	0	0	0	0	0	0	0	0	0	0	0	0	0	0	0	1.06677	0	0	0
61	115.111	C6H11O2+	Heptanal	[9]	0	1.52074	1.21982	0.810702	1.4853	0.955834	0	1.21907	8.56563	1.1711	34.4958	3.77887	5.16268	5.77668	2.9558	1.45559	1.20643	2.20439	1.58784	0	0	0	0	0	0	0	0	0	0	0	0	0	0.68375	0	0	0	0	0
62	117.094	C3H17O2S+	Hexanoic acid/hexanoates/butyl acetate	[48]	0	0	23.1092	4.03019	0.957053	1.89136	0	2.16983	154.142	32.5214	1090.08	549.478	33.5998	27.4143	43.7953	10.8284	28.6767	17.35	9.13132	0	0	0	0	0	0	0	0	1.30066	0	22.1055	1.20255	0	0.866974	0	0	0.6285	0	0
63	119.085	C9H11+	Terpene fragment	[9]	0	0	0.737594	0	0	0	0	0	2.14729	0	3.82848	1.92707	0.9132	2.85115	9.5182	2.2074	1.99882	1.47909	0.936464	0	0	0	0	0	0	0	0	0	0	0	0	0	0.794092	0.614994	0.713208	0	0.834206	2.56378
64	121.034	C4H9O2S+	S compound	n.a.	6.35445	0	1.69378	0	0.1625	0	0	0	3.3615	0	5.3368	8.10185	0.771006	1.35305	7.9268	2.44419	16.2687	2.1078	0	4.10721	0	0	0	0	0	0	0	0	0	0	0	0	0	0	0	0	0	0
65	121.101	C9H13+	Terpene fragment	[4]	0.886748	0	4.02749	1.30587	0	0.808579	0	0.865728	22.3682	1.58322	1.12654	5.3955	15.1957	36.0425	65.1907	29.8904	28.5549	13.4473	17.3549	0	0	0	0	0	0	0	0	1.84274	0	0	0.6732	0	1.47898	12.7439	20.3431	1.7325	1.08479	4.56662
66	123.117	C9H15+	Sesquiterpene fragments	[4]	0	0	1.85625	0	0	0	0	0	3.85634	0.954267	0	7.04424	11.3032	5.67233	21.3355	6.67644	2.97841	4.78834	1.44252	0	0	0	0	0	0	0	0	0	0	0	0	0	0.653563	0.744976	0.537334	0.920175	0.6831	1.53737
67	125.096	C8H13O+	(E)-2-Octenal	[51]	0	0	0	0	0	0	0	0	0	0	0	0.753838	0	0.966021	0.79745	0.69555	0	0.636562	0	0	0	0	0	0	0	0	0	0	0	0	0	0	0	0	0	0	0	0
68	127.111	C8H15O+	6-Methyl-5-hepten-2-one	[49]	0	0	0	0	0	0	0	0	0	0	0	0	0	0.695889	0	0	0	0.634525	0	0	0	0	0	0	0	0	0	0	0	0	0	0	0	0	0	0	0	0
69	129.091	C7H13O2+	Methyl (E)-4-methylpent-2-enoate	[49]	0	0	0	0	0	0	0	0	0	0	0	0	0	0.743577	0.7675	0	1.06007	1.2366	0	0	0	0	0	0	0	0	0	0	0	0	0	0	0	0	0	0	0	0
70	131.107	C7H15O2+	Ethyl 2-methyl-butanoate	[49]	0	0	0	0	0	0	0	0	2.05012	0	8.98723	1.14556	0	0	1.8185	0.77163	0	0	0	0	0	0	0	0	0	0	0	0	0	0	1.18835	0	0	0	0	0	0	0
71	135.117	C10H15+	p-Cymene/monoterpene ketone fragment	[9]	0.786409	0	3.74227	0	0	0	0	0	5.24232	1.04543	0	6.35308	2.16172	6.45753	15.7505	4.594	3.54977	5.61333	1.54937	0	0	0	0	0	0	0	0	0.606696	0	0	0.76255	0	0.650887	0	0.702734	0.6179	0.665646	3.27958
72	137.132	C10H17+	Monoterpenes (e.g., limonene)	[48]	1.54134	0	2.73544	1.21433	0	0	0	0.69072	0.708025	3.47175	1.75339	2.22882	5.17687	1.92784	1.8944	1.15437	1.02941	2.12697	1.2394	0	0	0	0	0	0	0	0	0	0	0	0	0	0	0	0	0	0	0
73	139.111	C9H15O+	Nonadienal/2-pentyl-furan	[12]	0	0	0	0	0	0	0	0	0	0	0	0	0	1.06452	0.86525	0	0	0	0	0	0	0	0	0	0	0	0	0	0	0	0	0	0	0	0	0	0	0
74	143.145	C9H19O+	2-Nonanone/nonanal	[9]	0	0	0.677025	0	0	0	0	0	0	0	0	0	1.10369	2.4739	2.1736	0	0	1.51374	1.21357	0	0	0	0	0	0	0	0	0	0	0	0	0	0	0	0	0	0	0
75	145.122	C8H17O2+	Ethyl hexanoate/hexyl acetate	[35]	0	0	0	0	0	0	0	0	0	0	0	0	0	1.71159	0.7969	0	0	0	0	0	0	0	0	0	0	0	0	0	0	0	0	0	0	0	0	0	0	0
76	147.121	C8H15O3+	n.a.	n.a.	0	0	0	0	0	0	0.799787	0	0	0	0	0	0	2.4043	1.15595	0	0	0	0	0	0	0	0	0	0	0	0	0	0	0	0	0	0	0	0	0	0	0
77	149.132	C11H17+	Sesquiterpene fragments or ectocarpene hydrocarbons	[49]	1.96351	0	1.06164	0	0	1.10028	0	0	10.1876	1.40164	1.28773	21.1799	8.8268	23.0994	23.9137	20.5798	9.14245	26.2621	10.3986	0	0	0	0	0	0	0	0.956325	1.40275	0	0	1.12932	0	7.77807	0.755943	0.829768	1.16215	0.880201	0.750833
78	153.126	C10H17O+	Terpenoid like-compounds (e.g., β-cyclocitral)/(E,E)-2,4-decadienal	[4]	0	0	0	0	0	0	0	0	0	0	0	0.0752875	0.885405	4.35243	2.3492	4.45269	0.975581	2.80172	0.209323	0	0	0	0	0	0	0	0	0	0	0	0	0	0.658093	0	0	0	0	0
79	155.145	C10H19O+	Alcohol monoterpenes (e.g., cineole)	[4]	0	0	0	0	0	0	0	0	0	0	0	0	0	0.945497	0	0	0	0	0	0	0	0	0	0	0	0	0	0	0	0	0	0	0	0	0	0	0	0
80	157.159	C10H21O+	Menthol/2-decanone	[4]	0	0	0	0	0	0	0	0	0	0	0	0	0	0	0.87665	0	0	0.757879	0	0	0	0	0	0	0	0	0	0	0	0	0	0	0	0	0	0	0	0
81	161.132	C12H17+	n.a.	[4]	0	0	0	0	0	0	0	0	0	0	0	0	0	0.977112	1.1676	0.661707	0.96165	0.98412	0	0	0	0	0	0	0	0	0	0	0	0	0	0	0	0	0	0	0	0
82	163.148	C12H19+	Sesquiterpene fragments	[4]	0	0	0	0	0	0	0	0	0.970337	0	0	0.692645	0.732761	1.71994	3.3215	3.41319	2.44045	1.95687	0.688119	0	0	0	0	0	0	0	0	0	0	0	0	0	0	0	0	0	0	0
83	171.174	C11H23O+	(E,E)-2,4-Decadienal + H2O	[51]	0	0	0	0	0	0	0	0	0	0	0	0	0	0	0.6551	0.69485	0	0	0	0	0	0	0	0	0	0	0	0	0	0	0	0	0	0	0	0	0	0
84	173.153	C10H21O2+	Octyl acetate/ethyl octanoate	[9]	0	0	0	0	0	0	0	0	0	0	0.816998	0	0.717549	1.50583	3.8302	0.850826	0	2.71877	1.70637	0	0	0	0	0	0	0	0	0	0	0	0	0	0	0	0	0	0	0
85	187.173	C11H23O2+	Hexyl valerate	[52]	0	0	0.6629	0	0	0	0	0	0	0	2.18054	0	5.3696	10.4285	30.9558	9.35956	13.5278	18.7655	13.8848	0	0	0	0	0	0	0	0	0	0	0	0	0	0.659125	0	0	0	0	0
86	189.184	C11H25O2+	(E,E)-2,4-Decadienal + 2H2O	[51]	0	0	0	0	0	0	0	0	0	0	0	0	0	1.12444	0	0	0	0	0	0	0	0	0	0	0	0	0	0	0	0	0	0	0	0	0	0	0	0
87	201.185	C12H25O2+	n-Hexyl hexanoate	[52]	0	0	0	0	0	0	0	0	0	0	0.707444	0	1.08525	0	1.2673	0.680126	0	0.835112	0	0	0	0	0	0	0	0	0	0	0	0	0	0	0	0	0	0	0	0
88	203.165	C15H23+	Sesquiterpenes (e.g., curcumene, calamene) and terpene fragments	[4]	0	0	0	0	0	0	0	0	0	0	0	0	0.8534	0.502624	1.2019	1.01043	0	0.672853	0	0	0	0	0	0	0	0	0	0	0	0	0	0	0	0	0	0	0	0
89	205.195	C15H25+	Sesquiterpenes	[48]	0.656265	0	2.67639	0	0	0	0	0	1.33604	0.969165	5.49612	7.88363	10.4212	11.6739	18.5777	14.6807	4.31463	8.22464	2.66841	0	0	0	0	0	0	0	0	0.712875	0	0	0	0	0.845371	0.674629	0.556704	0.963533	0.71215	1.31578

## Sheet: _PALNN_G0523146049644827595
Sheet Format Major	2	Sheet Format Minor	0	NT1.0.0 field: NT Version that generated sheet, Major	7	NT1.0.0 field: NT Version that generated sheet, Minor	6	NT1.0.0 field: Min. NT Version to Read Sheet, Major	101	NT1.0.0 field: Min. NT Version to Read Sheet, Minor	6	NT1.0.0 field: Min. NT version to not put up warning about extra info, Major	7	NT1.0.0 field: Min. NT version to not put up warning about extra info, Minor	6	NT Version that generated sheet, Major	7	NT Version that generated sheet, Minor	6	NT Version that generated sheet, Revision	1	Min. NT Version to Read Sheet, Major	1	Min. NT Version to Read Sheet, Minor	0	Min. NT Version to Read Sheet, Revision	1	Min. NT version to not put up warning about extra info, Major	1	Min. NT version to not put up warning about extra info, Minor	0	Min. NT version to not put up warning about extra info, Revision	0
GUID	G0523146049644827595	Name	Net Trained on Data Set #1	Description		First row NetInformation object saved	9	First row NeuralNet object saved	110	Length of file with NetInfo	18133	Length of file with NeuralNet	20222
0000018133猁sssssssssssssssssssssssssssssssssssssssssssssssssssssssssssssssssssssssssssssssssssssssss৾烲ः볿獓ँउउउ缨䵡Ｃ_xFFFF_⫿ंउऐउअउइउँउउउĪउဉउ܉उउउउउउउ⤉缨ڪ２_xFFFF_⫿इउऄउउउتउЉउȉउ⨉अउऄउँउЪउᔉउᐉぇ㈵ㄳ㘴㐰㘹㐴㈸㔷㔹̪उĉउउȪउᬉउᨉ敎⁴牔楡敮⁤湯䐠瑡⁡敓⁴ㄣĪउЉउ̉उ⠉ϩउ_xFFFF__xFFFF_ःࠉउउउउ⫿Ϫउँउ⨉ँउ׾Ԅԅԁԅԃąԅąԁ％_xFFFF_⣿ϩԅ_xFFFF__xFFFF_ĪԅЅԅ夅ԅ⠅쨅㮚_xFFFF__xFFFF_ԃࠅԅ촅콤쓩談⩀ϩԅԁԅ⨅ϬԅԈԅԅԅԅ￸̪ԅЅԅ％_xFFFF_⫿ԂԅԄԅ_xFFFF__xFFFF_Īԅ܅ԅ؅㜲〮㈲ԃࠅԅ쌅섮᱖齀⡀ߑԅ_xFFFF__xFFFF_Ъ…
0000020222蔁sssssssssssssssssssssssssssssssssssssssssssssssssssssssssssssssssssssssssssssssssssssssss৾烲ः༾ँउउउ缨䵡Ｃ_xFFFF_⫿ंउऐउअउइउँउउउĪउဉउ܉उउउउउउउ⤉缨ڪ２_xFFFF_⫿इउऄउउउتउЉउȉउ⨉अउऄउँउЪउᔉउᐉぇ㈵ㄳ㘴㐰㘹㐴㈸㔷㔹̪उĉउउȪउᬉउᨉ敎⁴牔楡敮⁤湯䐠瑡⁡敓⁴ㄣĪउЉउ̉उ⠉ϩउ_xFFFF__xFFFF_ःࠉउउउउ⫿Ϫउँउ⨉ँउ׾Ԅԅԁԅԃąԅąԁ％_xFFFF_⣿ϩԅ_xFFFF__xFFFF_ĪԅЅԅ夅ԅ⠅쨅㮚_xFFFF__xFFFF_ԃࠅԅ촅콤쓩談⩀ϩԅԁԅ⨅ϬԅԈԅԅԅԅ￸̪ԅЅԅ％_xFFFF_⫿ԂԅԄԅ_xFFFF__xFFFF_Īԅ܅ԅ؅㜲〮㈲ԃࠅԅ쌅섮᱖齀⡀ߑԅ_xFFFF__xFFFF_Ъ…

## Sheet: _DSET_DG36786794
Sheet Format Major	1	Sheet Format Minor	1	PalDSManager Version that generated sheet, Major	7	PalDSManager Version that generated sheet, Minor	6	Min. PalDSManager Version to Read Sheet, Major	1	Min. PalDSManager Version to Read Sheet, Minor	0	Min. PalDSManager version to not put up warning about extra info, Major	1	Min. PalDSManager version to not put up warning about extra info, Minor	0
GUID	DG36786794
Data Set Type	0
Num Stored Vars (Extension)	92
NeuralTools Input DS Record		Format of Record	3	Rows in Record	104	Last Net Trained Column	2	Last VariableMatching Record (1 to 30)
Training Dialog Row		Auto Test	_TRUE	Auto Testing Percent	20	Auto Predict	_TRUE	Auto Predict LP Box Checked	_TRUE	Auto Predict Write in DS	_FALSE	Calculate Variable Impacts	_TRUE	Auto Testing Fix Selection	_FALSE	Auto Testing Random Seed	1
Net Configuration Row		Configuration Type	0	MLFN Auto Config	_TRUE	MLFN 1st Layer	0	MLFN 2nd Layer	0	BNS Train PNN/GRNN	_TRUE	BNS MLFN Auto Configuration	_TRUE	BNS MLFN Min Nodes	2	BNS MLFN Max Nodes	6	BNS Keep All Nets	_FALSE	Perform Linear Regression	_FALSE
Runtime Row		Stop after hours	_TRUE	Number of hours	2	Stop on error change within period	_FALSE	Percent	1	Minutes	60	Stop after trials	_FALSE	Number of trials	1000000
Testing Dialog Row		GUID of Net to Test		File or Workbook Name (Net to Test)
Prediction Dialog Row		GUID of Net to Use		File or Workbook Name (Net to Use)		Which Cases		Write in DS (Prediction)		LP Box Checked (Prediction)		LP Exclude Cases with Missing Indep. Values
2 Missing Data Utility Rows (2nd row: selected variable GUIDs)		All Variables Selected		Selected Var. Count		Find Blank Cells		Find Error Codes		Find Non-Numeric Data		Find Specified Text		Specified Text to Find		Category Replacement Option		Specified Replacement Category		Numeric Replacement Option		Specified Replacement Double
Nets Trained on DS (GUIDs)	G0523146049644827595
Nets Trained on DS (workbook name or file path)	PER CORRADO_ VOCS secco-fresco elaborato al 2023.xlsx
Testing Subset Sensitivity Analysis Row (added in 6.0.0 / record format 2)		Last Training Session Compatible with TSSA	_FALSE	Last Session Duration (Seconds)	0	Auto Testing Percent	0	Net Config Type	0	MLFN net is auto-configured	_FALSE	MLFN 1st Layer Count	0	MLFN 2nd Layer Count	0
The next 90 rows contain up to 30 3-row VariableMatching records
1:Extension Info	Persistent GUID:	VPD2BF6DF2287F557	Anchor Cell:	#REF!	Index in Main Sheet:	1	NeuralTools Type:	1
2:Extension Info	Persistent GUID:	VP61DBB441959905E	Anchor Cell:	#REF!	Index in Main Sheet:	2	NeuralTools Type:	0
3:Extension Info	Persistent GUID:	VP2ABF5BCCEDA4733	Anchor Cell:	#REF!	Index in Main Sheet:	3	NeuralTools Type:	2
NeuralTools Variable Record		Format of Variable Record	1	Rows in Variable Record	5
4:Extension Info	Persistent GUID:	VP33B8544C35695F6	Anchor Cell:	#REF!	Index in Main Sheet:	4	NeuralTools Type:	3
5:Extension Info	Persistent GUID:	VP11B3B3781480FD51	Anchor Cell:	#REF!	Index in Main Sheet:	5	NeuralTools Type:	3
6:Extension Info	Persistent GUID:	VP13B4850728422904	Anchor Cell:	#REF!	Index in Main Sheet:	6	NeuralTools Type:	3
7:Extension Info	Persistent GUID:	VP279C730A308156E0	Anchor Cell:	#REF!	Index in Main Sheet:	7	NeuralTools Type:	3
8:Extension Info	Persistent GUID:	VP1B0B1E0939241171	Anchor Cell:	#REF!	Index in Main Sheet:	8	NeuralTools Type:	3
9:Extension Info	Persistent GUID:	VP661E5EC333B6241	Anchor Cell:	#REF!	Index in Main Sheet:	9	NeuralTools Type:	3
10:Extension Info	Persistent GUID:	VP1A9E904D320BAFE9	Anchor Cell:	#REF!	Index in Main Sheet:	10	NeuralTools Type:	3
11:Extension Info	Persistent GUID:	VP8111335ACDED2	Anchor Cell:	#REF!	Index in Main Sheet:	11	NeuralTools Type:	3
12:Extension Info	Persistent GUID:	VP1FADCDDFCC33FEA	Anchor Cell:	#REF!	Index in Main Sheet:	12	NeuralTools Type:	3
13:Extension Info	Persistent GUID:	VP1650DD8F1B359B2F	Anchor Cell:	#REF!	Index in Main Sheet:	13	NeuralTools Type:	3
14:Extension Info	Persistent GUID:	VP3927EB03353A2A46	Anchor Cell:	#REF!	Index in Main Sheet:	14	NeuralTools Type:	3
15:Extension Info	Persistent GUID:	VP29F95BA224D16C03	Anchor Cell:	#REF!	Index in Main Sheet:	15	NeuralTools Type:	3
16:Extension Info	Persistent GUID:	VP104BA7DF2FFFBA2E	Anchor Cell:	#REF!	Index in Main Sheet:	16	NeuralTools Type:	3
17:Extension Info	Persistent GUID:	VP26C184FB3A7A4D49	Anchor Cell:	#REF!	Index in Main Sheet:	17	NeuralTools Type:	3
18:Extension Info	Persistent GUID:	VP3169329F1AE5FCB9	Anchor Cell:	#REF!	Index in Main Sheet:	18	NeuralTools Type:	3
19:Extension Info	Persistent GUID:	VP16E5B71A655216	Anchor Cell:	#REF!	Index in Main Sheet:	19	NeuralTools Type:	3
20:Extension Info	Persistent GUID:	VP21139022241A38EF	Anchor Cell:	#REF!	Index in Main Sheet:	20	NeuralTools Type:	3
21:Extension Info	Persistent GUID:	VP30839113119760E4	Anchor Cell:	#REF!	Index in Main Sheet:	21	NeuralTools Type:	3
22:Extension Info	Persistent GUID:	VP39E5571E10241A4D	Anchor Cell:	#REF!	Index in Main Sheet:	22	NeuralTools Type:	3
23:Extension Info	Persistent GUID:	VP1369C68A1D1F2A55	Anchor Cell:	#REF!	Index in Main Sheet:	23	NeuralTools Type:	3
24:Extension Info	Persistent GUID:	VP1B1A47CA346C49CC	Anchor Cell:	#REF!	Index in Main Sheet:	24	NeuralTools Type:	3
25:Extension Info	Persistent GUID:	VP22281C042E41B67F	Anchor Cell:	#REF!	Index in Main Sheet:	25	NeuralTools Type:	3
26:Extension Info	Persistent GUID:	VP2CEBD8052C9DD570	Anchor Cell:	#REF!	Index in Main Sheet:	26	NeuralTools Type:	3
27:Extension Info	Persistent GUID:	VP36BD0A9C7ECE8B2	Anchor Cell:	#REF!	Index in Main Sheet:	27	NeuralTools Type:	3
28:Extension Info	Persistent GUID:	VP2CF82FFF2E94F847	Anchor Cell:	#REF!	Index in Main Sheet:	28	NeuralTools Type:	3
29:Extension Info	Persistent GUID:	VP3969D44030B171C0	Anchor Cell:	#REF!	Index in Main Sheet:	29	NeuralTools Type:	3
30:Extension Info	Persistent GUID:	VP1D9BBD611928B0FB	Anchor Cell:	#REF!	Index in Main Sheet:	30	NeuralTools Type:	3
31:Extension Info	Persistent GUID:	VP2914481D3861FCC7	Anchor Cell:	#REF!	Index in Main Sheet:	31	NeuralTools Type:	3
32:Extension Info	Persistent GUID:	VP1A2B86F3331690CE	Anchor Cell:	#REF!	Index in Main Sheet:	32	NeuralTools Type:	3
33:Extension Info	Persistent GUID:	VP328F398213755076	Anchor Cell:	#REF!	Index in Main Sheet:	33	NeuralTools Type:	3
34:Extension Info	Persistent GUID:	VP3A1632C71BFEED2E	Anchor Cell:	#REF!	Index in Main Sheet:	34	NeuralTools Type:	3
35:Extension Info	Persistent GUID:	VP23F94B4D1FAE66D7	Anchor Cell:	#REF!	Index in Main Sheet:	35	NeuralTools Type:	3
36:Extension Info	Persistent GUID:	VPBB62AE02053A7B4	Anchor Cell:	#REF!	Index in Main Sheet:	36	NeuralTools Type:	3
37:Extension Info	Persistent GUID:	VP19085FCFDA54597	Anchor Cell:	#REF!	Index in Main Sheet:	37	NeuralTools Type:	3
38:Extension Info	Persistent GUID:	VP367B8E56C86FAB2	Anchor Cell:	#REF!	Index in Main Sheet:	38	NeuralTools Type:	3
39:Extension Info	Persistent GUID:	VPC35C9342D426CCC	Anchor Cell:	#REF!	Index in Main Sheet:	39	NeuralTools Type:	3
40:Extension Info	Persistent GUID:	VP36B56B0527921236	Anchor Cell:	#REF!	Index in Main Sheet:	40	NeuralTools Type:	3
41:Extension Info	Persistent GUID:	VP29A18A70397A4A40	Anchor Cell:	#REF!	Index in Main Sheet:	41	NeuralTools Type:	3
42:Extension Info	Persistent GUID:	VP1D8913B223F13D96	Anchor Cell:	#REF!	Index in Main Sheet:	42	NeuralTools Type:	3
43:Extension Info	Persistent GUID:	VP6D658A1FC5AF38	Anchor Cell:	#REF!	Index in Main Sheet:	43	NeuralTools Type:	3
44:Extension Info	Persistent GUID:	VPBC444AE37F7ED77	Anchor Cell:	#REF!	Index in Main Sheet:	44	NeuralTools Type:	3
45:Extension Info	Persistent GUID:	VP1E568F93AE62EB9	Anchor Cell:	#REF!	Index in Main Sheet:	45	NeuralTools Type:	3
46:Extension Info	Persistent GUID:	VP32CB8F072C9A4A54	Anchor Cell:	#REF!	Index in Main Sheet:	46	NeuralTools Type:	3
47:Extension Info	Persistent GUID:	VP1FC2432A38854A55	Anchor Cell:	#REF!	Index in Main Sheet:	47	NeuralTools Type:	3
48:Extension Info	Persistent GUID:	VP319F182B1C590385	Anchor Cell:	#REF!	Index in Main Sheet:	48	NeuralTools Type:	3
49:Extension Info	Persistent GUID:	VP238B384610315D70	Anchor Cell:	#REF!	Index in Main Sheet:	49	NeuralTools Type:	3
50:Extension Info	Persistent GUID:	VP2201920D170DDECB	Anchor Cell:	#REF!	Index in Main Sheet:	50	NeuralTools Type:	3
51:Extension Info	Persistent GUID:	VP2BEE202F1C6AEB06	Anchor Cell:	#REF!	Index in Main Sheet:	51	NeuralTools Type:	3
52:Extension Info	Persistent GUID:	VP134A5FD41039C453	Anchor Cell:	#REF!	Index in Main Sheet:	52	NeuralTools Type:	3
53:Extension Info	Persistent GUID:	VP356DD77A2FC83FFA	Anchor Cell:	#REF!	Index in Main Sheet:	53	NeuralTools Type:	3
54:Extension Info	Persistent GUID:	VPB5400FF17D44743	Anchor Cell:	#REF!	Index in Main Sheet:	54	NeuralTools Type:	3
55:Extension Info	Persistent GUID:	VP22C403D82EA083D5	Anchor Cell:	#REF!	Index in Main Sheet:	55	NeuralTools Type:	3
56:Extension Info	Persistent GUID:	VP16512F0C2ACC4CBE	Anchor Cell:	#REF!	Index in Main Sheet:	56	NeuralTools Type:	3
57:Extension Info	Persistent GUID:	VPFC455004CD1E15	Anchor Cell:	#REF!	Index in Main Sheet:	57	NeuralTools Type:	3
58:Extension Info	Persistent GUID:	VP29EDE3A3126F656D	Anchor Cell:	#REF!	Index in Main Sheet:	58	NeuralTools Type:	3
59:Extension Info	Persistent GUID:	VP561A14218761F4	Anchor Cell:	#REF!	Index in Main Sheet:	59	NeuralTools Type:	3
60:Extension Info	Persistent GUID:	VP1757113C588378A	Anchor Cell:	#REF!	Index in Main Sheet:	60	NeuralTools Type:	3
61:Extension Info	Persistent GUID:	VP158A1D8B25569CAA	Anchor Cell:	#REF!	Index in Main Sheet:	61	NeuralTools Type:	3
62:Extension Info	Persistent GUID:	VP35EA2472E5DA962	Anchor Cell:	#REF!	Index in Main Sheet:	62	NeuralTools Type:	3
63:Extension Info	Persistent GUID:	VP1EC6D5992E8B843D	Anchor Cell:	#REF!	Index in Main Sheet:	63	NeuralTools Type:	3
64:Extension Info	Persistent GUID:	VP3AB5CCD53FDF463	Anchor Cell:	#REF!	Index in Main Sheet:	64	NeuralTools Type:	3
65:Extension Info	Persistent GUID:	VP28466F161C313EC4	Anchor Cell:	#REF!	Index in Main Sheet:	65	NeuralTools Type:	3
66:Extension Info	Persistent GUID:	VP26A2F0BF67C4EA0	Anchor Cell:	#REF!	Index in Main Sheet:	66	NeuralTools Type:	3
67:Extension Info	Persistent GUID:	VP2A1062E89EB0E33	Anchor Cell:	#REF!	Index in Main Sheet:	67	NeuralTools Type:	3
68:Extension Info	Persistent GUID:	VP1BDFA050C0370DD	Anchor Cell:	#REF!	Index in Main Sheet:	68	NeuralTools Type:	3
69:Extension Info	Persistent GUID:	VP17487E627E8509C	Anchor Cell:	#REF!	Index in Main Sheet:	69	NeuralTools Type:	3
70:Extension Info	Persistent GUID:	VP318119692C757D11	Anchor Cell:	#REF!	Index in Main Sheet:	70	NeuralTools Type:	3
71:Extension Info	Persistent GUID:	VP2C3D35462A899EFF	Anchor Cell:	#REF!	Index in Main Sheet:	71	NeuralTools Type:	3
72:Extension Info	Persistent GUID:	VP1532992E1AB71175	Anchor Cell:	#REF!	Index in Main Sheet:	72	NeuralTools Type:	3
73:Extension Info	Persistent GUID:	VP32169842E8D5A8E	Anchor Cell:	#REF!	Index in Main Sheet:	73	NeuralTools Type:	3
74:Extension Info	Persistent GUID:	VP185C542A2E1C9405	Anchor Cell:	#REF!	Index in Main Sheet:	74	NeuralTools Type:	3
75:Extension Info	Persistent GUID:	VP33FFD7C5AE76675	Anchor Cell:	#REF!	Index in Main Sheet:	75	NeuralTools Type:	3
76:Extension Info	Persistent GUID:	VP33C006F926B24C8F	Anchor Cell:	#REF!	Index in Main Sheet:	76	NeuralTools Type:	3
77:Extension Info	Persistent GUID:	VP2BB34BC517205022	Anchor Cell:	#REF!	Index in Main Sheet:	77	NeuralTools Type:	3
78:Extension Info	Persistent GUID:	VP867617018DC4B34	Anchor Cell:	#REF!	Index in Main Sheet:	78	NeuralTools Type:	3
79:Extension Info	Persistent GUID:	VP36E5883A23C4DA0E	Anchor Cell:	#REF!	Index in Main Sheet:	79	NeuralTools Type:	3
80:Extension Info	Persistent GUID:	VP197F164323C4577	Anchor Cell:	#REF!	Index in Main Sheet:	80	NeuralTools Type:	3
81:Extension Info	Persistent GUID:	VP33B701C322F7BF05	Anchor Cell:	#REF!	Index in Main Sheet:	81	NeuralTools Type:	3
82:Extension Info	Persistent GUID:	VPE3C5B2F204E83BF	Anchor Cell:	#REF!	Index in Main Sheet:	82	NeuralTools Type:	3
83:Extension Info	Persistent GUID:	VP2F239C462D19C9ED	Anchor Cell:	#REF!	Index in Main Sheet:	83	NeuralTools Type:	3
84:Extension Info	Persistent GUID:	VP9855DA32BE78F61	Anchor Cell:	#REF!	Index in Main Sheet:	84	NeuralTools Type:	3
85:Extension Info	Persistent GUID:	VP22E2F2E11D230C0E	Anchor Cell:	#REF!	Index in Main Sheet:	85	NeuralTools Type:	3
86:Extension Info	Persistent GUID:	VP33AA19E59394F2C	Anchor Cell:	#REF!	Index in Main Sheet:	86	NeuralTools Type:	3
87:Extension Info	Persistent GUID:	VP3964E64F2A4DEDDB	Anchor Cell:	#REF!	Index in Main Sheet:	87	NeuralTools Type:	3
88:Extension Info	Persistent GUID:	VP17691ABBF89426B	Anchor Cell:	#REF!	Index in Main Sheet:	88	NeuralTools Type:	3
89:Extension Info	Persistent GUID:	VP3249B5CC2B08363A	Anchor Cell:	#REF!	Index in Main Sheet:	89	NeuralTools Type:	3
90:Extension Info	Persistent GUID:	VP264C059735C77C6E	Anchor Cell:	#REF!	Index in Main Sheet:	90	NeuralTools Type:	3
91:Extension Info	Persistent GUID:	VP3B61868410D0B64C	Anchor Cell:	#REF!	Index in Main Sheet:	91	NeuralTools Type:	3
92:Extension Info	Persistent GUID:	VP973CD36DCB097	Anchor Cell:	#REF!	Index in Main Sheet:	92	NeuralTools Type:	3

## Sheet: _STDS_DG36786794
Name	Data Set #1	StatTools Version that generated sheet, Major		StatTools Version that generated sheet, Minor		StatTools Version that generated sheet, Revision		Min. StatTools Version to Read Sheet, Major (note ST version before 1.1.1 don't perform forward compatibility check)	1	Min. StatTools Version to Read Sheet, Minor	0	Min. StatTools Version to Read Sheet, Revision	0	Min. StatTools version to not put up warning about extra info, Major	1	Min. StatTools version to not put up warning about extra info, Minor	0	Min. StatTools version to not put up warning about extra info, Revision	0
GUID	DG36786794
Format Range	TRUE
Variable Layout	Columns
Variable Names In Cells	TRUE
Variable Names In 2nd Cells	TRUE
Data Set Ranges	#REF!
Data Sheet Format	1	PalDSManager generated this sheet	StatTools hasn't deleted this sheet since last time it was handled by PalDSManager (this stamp added starting with PalDSManager 1.1)
Formula Eval Cell
Num Stored Vars	92
1:Info	VG375717763760DDB1	Sp	ST_Sp	TRUE	0	4
1:Ranges	#REF!
1:MultiRefs
2:Info	VG827D8D2221A76DC	Var	ST_Var	TRUE	0	4
2:Ranges	#REF!
2:MultiRefs
3:Info	VG1AC4FDE21817B59	F/S	ST_FS	TRUE	0	4
3:Ranges	#REF!
3:MultiRefs
4:Info	VG293FF9C32F4AD8D2	27.022	ST_27022	TRUE	0	4
4:Ranges	#REF!
4:MultiRefs
5:Info	VG38D3141B1007A8C1	30.038	ST_30038	TRUE	0	4
5:Ranges	#REF!
5:MultiRefs
6:Info	VG164571AC23533135	31.018	ST_31018	TRUE	0	4
6:Ranges	#REF!
6:MultiRefs
7:Info	VG10508B1A1811B9C4	33.033	ST_33033	TRUE	0	4
7:Ranges	#REF!
7:MultiRefs
8:Info	VG37809D1D10E76DF1	41.038	ST_41038	TRUE	0	4
8:Ranges	#REF!
8:MultiRefs
9:Info	VG1579A83D369606DF	43.018	ST_43018	TRUE	0	4
9:Ranges	#REF!
9:MultiRefs
10:Info	VG13ABD8C11FBECEA4	43.054	ST_43054	TRUE	0	4
10:Ranges	#REF!
10:MultiRefs
11:Info	VG1F63D5C1373D9FF9	45.033	ST_45033	TRUE	0	4
11:Ranges	#REF!
11:MultiRefs
12:Info	VG10425042179C1AF	46.994	ST_46994	TRUE	0	4
12:Ranges	#REF!
12:MultiRefs
13:Info	VG18FDC9A9215B45AA	47.013	ST_47013	TRUE	0	4
13:Ranges	#REF!
13:MultiRefs
14:Info	VG19FF043823D99BB7	47.049	ST_47049	TRUE	0	4
14:Ranges	#REF!
14:MultiRefs
15:Info	VG273EAF22F8B708	48.003	ST_48003	TRUE	0	4
15:Ranges	#REF!
15:MultiRefs
16:Info	VG2F5233412373D9B1	49.011	ST_49011	TRUE	0	4
16:Ranges	#REF!
16:MultiRefs
17:Info	VG2B6BA470360045E9	51.028	ST_51028	TRUE	0	4
17:Ranges	#REF!
17:MultiRefs
18:Info	VG47CDEBD8E6DF67	53.039	ST_53039	TRUE	0	4
18:Ranges	#REF!
18:MultiRefs
19:Info	VG7144953311197AD	55.018	ST_55018	TRUE	0	4
19:Ranges	#REF!
19:MultiRefs
20:Info	VG126D1EA72C2AFC83	55.054	ST_55054	TRUE	0	4
20:Ranges	#REF!
20:MultiRefs
21:Info	VG2A90C9EFA7E9089	57.033	ST_57033	TRUE	0	4
21:Ranges	#REF!
21:MultiRefs
22:Info	VG50040859F3D415	57.069	ST_57069	TRUE	0	4
22:Ranges	#REF!
22:MultiRefs
23:Info	VG19F58235FBDD74A	59.049	ST_59049	TRUE	0	4
23:Ranges	#REF!
23:MultiRefs
24:Info	VG12AB3C0EED4B89A	61.011	ST_61011	TRUE	0	4
24:Ranges	#REF!
24:MultiRefs
25:Info	VG7C995C9242941A0	61.028	ST_61028	TRUE	0	4
25:Ranges	#REF!
25:MultiRefs
26:Info	VGEFDF64F2ED4AE88	63.027	ST_63027	TRUE	0	4
26:Ranges	#REF!
26:MultiRefs
27:Info	VG2A98566E1F0E1AE8	65.038	ST_65038	TRUE	0	4
27:Ranges	#REF!
27:MultiRefs
28:Info	VG2D48BD572D24A752	67.054	ST_67054	TRUE	0	4
28:Ranges	#REF!
28:MultiRefs
29:Info	VG21695CE938A41D6E	69.033	ST_69033	TRUE	0	4
29:Ranges	#REF!
29:MultiRefs
30:Info	VG30ECF05E2E5738F1	69.069	ST_69069	TRUE	0	4
30:Ranges	#REF!
30:MultiRefs
31:Info	VG85ADA6D204A623A	71.049	ST_71049	TRUE	0	4
31:Ranges	#REF!
31:MultiRefs
32:Info	VG1235166C2F7915EE	71.086	ST_71086	TRUE	0	4
32:Ranges	#REF!
32:MultiRefs
33:Info	VG3681E0823A1C1D58	73.028	ST_73028	TRUE	0	4
33:Ranges	#REF!
33:MultiRefs
34:Info	VG3ADE1381345CBE8	73.065	ST_73065	TRUE	0	4
34:Ranges	#REF!
34:MultiRefs
35:Info	VG1C46336B202A949B	75.044	ST_75044	TRUE	0	4
35:Ranges	#REF!
35:MultiRefs
36:Info	VG304B8A3E1113929C	77.038	ST_77038	TRUE	0	4
36:Ranges	#REF!
36:MultiRefs
37:Info	VG37811110397A0AEC	79.054	ST_79054	TRUE	0	4
37:Ranges	#REF!
37:MultiRefs
38:Info	VG17E4680CA34B36D	81.068	ST_81068	TRUE	0	4
38:Ranges	#REF!
38:MultiRefs
39:Info	VG213B40661D6E520C	83.049	ST_83049	TRUE	0	4
39:Ranges	#REF!
39:MultiRefs
40:Info	VG31E509C624B876F	83.086	ST_83086	TRUE	0	4
40:Ranges	#REF!
40:MultiRefs
41:Info	VG2863A955CFA50E1	85.065	ST_85065	TRUE	0	4
41:Ranges	#REF!
41:MultiRefs
42:Info	VG277D48DE30E46BE9	85.101	ST_85101	TRUE	0	4
42:Ranges	#REF!
42:MultiRefs
43:Info	VG302B272526AA5839	87.045	ST_87045	TRUE	0	4
43:Ranges	#REF!
43:MultiRefs
44:Info	VG910C106F260B63	87.08	ST_8708	TRUE	0	4
44:Ranges	#REF!
44:MultiRefs
45:Info	VG2E7C95E20CABE15	89.059	ST_89059	TRUE	0	4
45:Ranges	#REF!
45:MultiRefs
46:Info	VG3157D65A140F072B	91.057	ST_91057	TRUE	0	4
46:Ranges	#REF!
46:MultiRefs
47:Info	VG2B145B37E05372	93.069	ST_93069	TRUE	0	4
47:Ranges	#REF!
47:MultiRefs
48:Info	VGD617C061887D5E	95.011	ST_95011	TRUE	0	4
48:Ranges	#REF!
48:MultiRefs
49:Info	VGFF5257C2F372E8E	95.049	ST_95049	TRUE	0	4
49:Ranges	#REF!
49:MultiRefs
50:Info	VG35F2B96EBA0B96D	95.086	ST_95086	TRUE	0	4
50:Ranges	#REF!
50:MultiRefs
51:Info	VG166ACCF533B76BB3	97.028	ST_97028	TRUE	0	4
51:Ranges	#REF!
51:MultiRefs
52:Info	VG2B4FE3D831D6472A	97.064	ST_97064	TRUE	0	4
52:Ranges	#REF!
52:MultiRefs
53:Info	VG16FF434D11474E7B	97.101	ST_97101	TRUE	0	4
53:Ranges	#REF!
53:MultiRefs
54:Info	VG1533F4901E7F4C4E	99.044	ST_99044	TRUE	0	4
54:Ranges	#REF!
54:MultiRefs
55:Info	VG36E54E7CED88F9D	99.08	ST_9908	TRUE	0	4
55:Ranges	#REF!
55:MultiRefs
56:Info	VG207E395382BC7D	101.06	ST_10106	TRUE	0	4
56:Ranges	#REF!
56:MultiRefs
57:Info	VG2EA33CB11826C931	103.075	ST_103075	TRUE	0	4
57:Ranges	#REF!
57:MultiRefs
58:Info	VG236BDCBD205783D6	105.069	ST_105069	TRUE	0	4
58:Ranges	#REF!
58:MultiRefs
59:Info	VG54506B51BC7BD7B	107.085	ST_107085	TRUE	0	4
59:Ranges	#REF!
59:MultiRefs
60:Info	VG2B3BFF5F1B4F99F3	109.101	ST_109101	TRUE	0	4
60:Ranges	#REF!
60:MultiRefs
61:Info	VG27A4C6D6ECBC30	111.038	ST_111038	TRUE	0	4
61:Ranges	#REF!
61:MultiRefs
62:Info	VG1D1C8C7AB054D76	111.08	ST_11108	TRUE	0	4
62:Ranges	#REF!
62:MultiRefs
63:Info	VG28F9264F23404E3F	111.116	ST_111116	TRUE	0	4
63:Ranges	#REF!
63:MultiRefs
64:Info	VG4E6D55F290E8610	115.111	ST_115111	TRUE	0	4
64:Ranges	#REF!
64:MultiRefs
65:Info	VG21F12B2FD4441C	117.094	ST_117094	TRUE	0	4
65:Ranges	#REF!
65:MultiRefs
66:Info	VG333270D51C612507	119.085	ST_119085	TRUE	0	4
66:Ranges	#REF!
66:MultiRefs
67:Info	VG6459EC1396D8284	121.034	ST_121034	TRUE	0	4
67:Ranges	#REF!
67:MultiRefs
68:Info	VG232466C52F746840	121.101	ST_121101	TRUE	0	4
68:Ranges	#REF!
68:MultiRefs
69:Info	VG33371875303983C6	123.117	ST_123117	TRUE	0	4
69:Ranges	#REF!
69:MultiRefs
70:Info	VG3A6686625A251C7	125.096	ST_125096	TRUE	0	4
70:Ranges	#REF!
70:MultiRefs
71:Info	VG301C6B4928E7898B	127.111	ST_127111	TRUE	0	4
71:Ranges	#REF!
71:MultiRefs
72:Info	VG19F398CC2AB139D7	129.091	ST_129091	TRUE	0	4
72:Ranges	#REF!
72:MultiRefs
73:Info	VGD7E73AE31317521	131.107	ST_131107	TRUE	0	4
73:Ranges	#REF!
73:MultiRefs
74:Info	VG4A6883E33323D60	135.117	ST_135117	TRUE	0	4
74:Ranges	#REF!
74:MultiRefs
75:Info	VG31DF11F07B67A3F	137.132	ST_137132	TRUE	0	4
75:Ranges	#REF!
75:MultiRefs
76:Info	VGA455B42E3D6B12	139.111	ST_139111	TRUE	0	4
76:Ranges	#REF!
76:MultiRefs
77:Info	VGB60E52327AC4E	143.145	ST_143145	TRUE	0	4
77:Ranges	#REF!
77:MultiRefs
78:Info	VG31B2B310DA388E2	145.122	ST_145122	TRUE	0	4
78:Ranges	#REF!
78:MultiRefs
79:Info	VG12CCC4851984EE32	147.121	ST_147121	TRUE	0	4
79:Ranges	#REF!
79:MultiRefs
80:Info	VG186F5DC7B71B415	149.132	ST_149132	TRUE	0	4
80:Ranges	#REF!
80:MultiRefs
81:Info	VG23D14B6911ABBC92	153.126	ST_153126	TRUE	0	4
81:Ranges	#REF!
81:MultiRefs
82:Info	VG347A10042FF08BC5	155.145	ST_155145	TRUE	0	4
82:Ranges	#REF!
82:MultiRefs
83:Info	VG3834FB9F3A9D089F	157.159	ST_157159	TRUE	0	4
83:Ranges	#REF!
83:MultiRefs
84:Info	VG37734E562224D7EC	161.132	ST_161132	TRUE	0	4
84:Ranges	#REF!
84:MultiRefs
85:Info	VG7E9205AA9DE15C	163.148	ST_163148	TRUE	0	4
85:Ranges	#REF!
85:MultiRefs
86:Info	VG12235FD0313CD4E9	171.174	ST_171174	TRUE	0	4
86:Ranges	#REF!
86:MultiRefs
87:Info	VG1DA41F9C3950A567	173.153	ST_173153	TRUE	0	4
87:Ranges	#REF!
87:MultiRefs
88:Info	VG221CD0BA18D84D8B	187.173	ST_187173	TRUE	0	4
88:Ranges	#REF!
88:MultiRefs
89:Info	VG2F21061A8025541	189.184	ST_189184	TRUE	0	4
89:Ranges	#REF!
89:MultiRefs
90:Info	VG8A4EBB128434B97	201.185	ST_201185	TRUE	0	4
90:Ranges	#REF!
90:MultiRefs
91:Info	VG13EC73A62F618815	203.165	ST_203165	TRUE	0	4
91:Ranges	#REF!
91:MultiRefs
92:Info	VG20299354248B96CF	205.195	ST_205195	TRUE	0	4
92:Ranges	#REF!
92:MultiRefs

## Sheet: _DSET_DG11FC34BA
Sheet Format Major	1	Sheet Format Minor	1	PalDSManager Version that generated sheet, Major	7	PalDSManager Version that generated sheet, Minor	6	Min. PalDSManager Version to Read Sheet, Major	1	Min. PalDSManager Version to Read Sheet, Minor	0	Min. PalDSManager version to not put up warning about extra info, Major	1	Min. PalDSManager version to not put up warning about extra info, Minor	0
GUID	DG11FC34BA
Data Set Type	1
Num Stored Vars (Extension)	3
NeuralTools Output DS Record		Format of Record	1	Rows in Record	104	Input DS GUID	DG36786794
1:Extension Info	Persistent GUID:	VP315E847E349491A2	Anchor Cell:	#REF!	Index in Main Sheet:	1	NeuralTools Type:	6
2:Extension Info	Persistent GUID:	VP1E4107C9C608BF8	Anchor Cell:	#REF!	Index in Main Sheet:	2	NeuralTools Type:	7
3:Extension Info	Persistent GUID:	VP21BA5F5E20FCB3B4	Anchor Cell:	#REF!	Index in Main Sheet:	3	NeuralTools Type:	12

## Sheet: _STDS_DG11FC34BA
Name	Train-Test Report for Net Trained on Data Set #1	StatTools Version that generated sheet, Major		StatTools Version that generated sheet, Minor		StatTools Version that generated sheet, Revision		Min. StatTools Version to Read Sheet, Major (note ST version before 1.1.1 don't perform forward compatibility check)	1	Min. StatTools Version to Read Sheet, Minor	0	Min. StatTools Version to Read Sheet, Revision	0	Min. StatTools version to not put up warning about extra info, Major	1	Min. StatTools version to not put up warning about extra info, Minor	0	Min. StatTools version to not put up warning about extra info, Revision	0
GUID	DG11FC34BA
Format Range	TRUE
Variable Layout	Columns
Variable Names In Cells	TRUE
Variable Names In 2nd Cells	TRUE
Data Set Ranges	#REF!
Data Sheet Format	1	PalDSManager generated this sheet	StatTools hasn't deleted this sheet since last time it was handled by PalDSManager (this stamp added starting with PalDSManager 1.1)
Formula Eval Cell
Num Stored Vars	3
1:Info	VG57649FB36588CAF		ST_TrainTestReportforNetTrainedonDataSet1	TRUE	0	4
1:Ranges	#REF!
1:MultiRefs
2:Info	VG13F1B9D532E532FE		ST_TrainTestReportforNetTrainedonDataSet1_95	TRUE	0	4
2:Ranges	#REF!
2:MultiRefs
3:Info	VG24F7D296110F83F3		ST_TrainTestReportforNetTrainedonDataSet1_96	TRUE	0	4
3:Ranges	#REF!
3:MultiRefs
